# Supplementary material for: Synthesis, Crystal Structure, Antibacterial and In Vitro Anticancer Activity of Novel Macroacyclic Schiff Bases and Their Cu (II) Complexes Derived from S-Methyl and S-Benzyl Dithiocarbazate
Source: Molecules. 2023 Jun 26;28(13):5009. doi: 10.3390/molecules28135009 (PMC10343930; doi:10.3390/molecules28135009)
Supplement: Supplementary file 1 [file molecules-28-05009-s001.zip]

Archive with 1 entries (1 files):
- molecules-2436624-supplementary.pdf
